# Supplementary material for: Crop production in Russia 2030: Alternative data of the development scenarios
Source: Data Brief. 2020 Jan 22;29:105077. doi: 10.1016/j.dib.2019.105077 (PMC6994831; doi:10.1016/j.dib.2019.105077)
Supplement: Multimedia component 1 [file mmc1.xml]

<?xml version="1.0" encoding="utf-8" standalone="no"?>
<data>
  <datasets>
    <author>sergeyryumkin@gmail.com</author>
    <type>1</type>
    <dataset>
      <name>Replication Data for: CROP PRODUCTION IN RUSSIA 2030: ALTERNATIVE DATA OF THE DEVELOPMENT SCENARIOS</name>
      <caption />
      <description>This article reveals the main indicators of scientific and technological development (gross yield, yield, acreage and average annual prices for crop products) of the crop industry in the long term. Using these indicators, two development scenarios “Technological adaptation” and “Technological breakthrough” of the crop production sector until 2030 were identified. </description>
      <filetype>
        <name />
      </filetype>
      <filesize />
      <source>0</source>
      <sourcename>Original Data</sourcename>
      <access>
        <type>1</type>
        <name>Data available in data repository</name>
        <reponame>Dataverse</reponame>
        <PersistentId>https://doi.org/10.7910/DVN/MOSFP5</PersistentId>
        <deeplinkurl>https://dataverse.harvard.edu/dataset.xhtml?persistentId=doi:10.7910/DVN/MOSFP5</deeplinkurl>
      </access>
    </dataset>
  </datasets>
</data>
